# Supplementary material for: A Novel Phenylpyrrolidine Derivative: Synthesis and Effect on Cognitive Functions in Rats with Experimental Ishemic Stroke
Source: Molecules. 2021 Oct 11;26(20):6124. doi: 10.3390/molecules26206124 (PMC8541353; doi:10.3390/molecules26206124)
Supplement: Supplementary file 1 [file molecules-26-06124-s001.zip]

Archive with 1 entries (1 files):
- molecules-1369294-supplementary.pdf
